# Supplementary material for: Instrumented Timed Up and Go (iTUG): A Systematic Review of Parameters Across Healthy, Older, and Neurological Populations
Source: J Clin Med. 2026 Apr 26;15(9):3307. doi: 10.3390/jcm15093307 (PMC13163475; doi:10.3390/jcm15093307)
Supplement: Supplementary file 1 [file jcm-15-03307-s001.zip]

Archive with 1 entries (1 files):
- jcm-4270438-supplementary.pdf
